# Supplementary material for: Morphology of mitochondria in spatially restricted axons revealed by cryo-electron tomography
Source: PLoS Biol. 2018 Sep 17;16(9):e2006169. doi: 10.1371/journal.pbio.2006169 (PMC6160218; doi:10.1371/journal.pbio.2006169)
Supplement: S1 Data — (XLSX) [file pbio.2006169.s001.xlsx]

## Sheet: Sheet1
Data for Table 2
	Varicosity	Axon	Mito
	Diameter (nm)	Diameter (nm)	Length (nm)	Diameter (nm)
	1142.71	83.5217	1395.18	232.217
	615.3	112.732	1418.64	201.121
	676.386	99.9459	367.045	216.62
	967.296	129.023	442.577	204.718
	587.715	43.0405	578.372	209.348
	923.697	102.064	601.327	303.158
	806.173	63.6453	335.386	215.341
	446.086	141.275	697.09	208.853
	1210.72	89.8458	568.812	290.996
	483.176	69.5468	846.133	230.7
	567.176	97.3817	586.8	200.471
	792.595	49.7924	692.38	231.959
	706.896	53.169	611.549	251.277
	580.299	92.3665	491.428	214.096
	543.454	71.561	301.047	197.248
	676.93	174.228	1131.4	219.813
	695.379	33.7551	473.161	247.189
	815.465	55.4126	340.637	203.588
	482.822	76.729	378.244	247.112
	619.645	86.6686	791.354	160.93
	451.848	194.874	748.459	216.295
	466.202	96.7674	612.153	238.417
	278.535	100.46	643.408	190.149
	449.19	100.75	352.88	210.306
	410.103	57.1041	327.403	188.406
	822.69	67.8289	428.663	200.776
	414.621	90.6192	531.669	351.947
	622.954	79.9045	401.821	333.453
	1510.39	69.9833	635.095	262.416
	684.063	72.1261	1079.03	245.097
	421.95	149.037	615.643	426.295
	276.43	57.4585	741.825	430.066
	458.961	34.9917	1689.75	294.958
	522.115	111.832	761.676	258.018
	544.051	111.852	623.05	294.728
	402.295	81.2966	489.837	226.004
	518.173	102.305	435.324	335.211
	1054.33	69.5179	1377.08	356.099
	514.714	80.1076	498.716	232.276
	452.591	60.1219	264.638	304.994
	618.183	95.9578	564.893	337.837
	943.508	66.058	817.376	314.324
	572.772	45.6166	328.179	342.798
	644.329	99.3202	391.774	311.116
	700.92	87.4317	341.395	328.769
	789.563	140.429	688.441	211.026
	640.885	85.6227	692.22	227.829
	765.091	148.258	728.791	255.272
	1267.79	133.208	961.39	271.458
	654.876	69.6741	782.821	202.485
	365.891	80.3826	1018.26	276.806
	420.866	66.8735	521.606	238.736
	323.548	82.2153	580.128	207.558
	599.95	72.5975	690.439	460.833
	482.866	91.4677	323.145	329.676
	673.038	50.3636	255.299	355.936
	408.306	90.5197	507.054	344.88
	579.23	44.8188	542.171	457.009
	537.084	88.3952	662.952	444.944
	725.24	93.7691	698.214	360.44
	453.376	74.3704	521.879	458.284
	463.91	97.704	768.686	402.66
	365.933	81.0536	604.372	305.196
	339.395	100.509	1496.26	398.759
	574.832	108.288	623.127	525.411
	660.048	100.912	672.584	547.101
	464.25	60.6829	316.963	339.365
	597.925	55.3861		355.326
	554.657	50.3193		331.099
	505.139	122.06		333.167
	1275.24	87.4964		364.589
	538.952	104.512
	662.757	89.6357
	376.555	100.189
	385.124	134.149
	639.847	79.9045
	710.049	71.685
	958.52	76.0814
	446.415	69.8199
	617.961	61.8609
	257.179	54.9989
	310.157	65.6231
	442.957	71.561
	436.668	68.5731
	363.707	54.1854
	653.511	49.9958
	571.574	61.5525
	597.449	59.1344
	750.173	64.4329
	430.865	60.534
	711.363	55.755
	351.905	69.1626
	487.025	60.9726
	591.021	55.022
	335.923	76.4806
	554.3	94.4718
	818.808	87.4846
	490.809	104.034
	417.961	75.5626
	462.179	55.9594
	951.052	84.5608
	552.861	91.333
	514.026	91.7273
	581.852	84.6398
	867.102	93.6735
	386.943	79.9824
	634.874	87.0843
	547.186	63.6004
	565.048	65.6811
	569.057	55.4126
	803.154	65.4876
	598.125	80.411
	637.327	47.8165
	762.288	86.3459
	773.287	72.4071
	374.429	72.5471
	687.731	80.7574
	693.48	84.1128
	536.478	78.122
	637.214	54.1854
	934.802	53.0256
	1301.15	67.2087
	628.144	83.2707
	380.449	99.9842
	277.295	106.198
	788.675	77.8962
	655.68	78.0993
	789.453	84.0278
	448.059	78.8173
	1145.57	81.2971
	435.311	60.0738
	1253.42	62.1812
	744.746	62.4529
	503.795	57.3701
	891.979	67.5015
	511.897	81.7124
	877.939	66.152
	692.111	65.9812
	448.058	78.156
	666.951	70.7004
	744.903	76.257
	395.27	69.3476
	579.179	38.9915
	474.141	42.5328
	498.901	97.2644
	691.956	99.9189
	1014.45	70.6051
	853.032	79.6141
	713.677	71.3989
	486.521	76.139
	810.003	93.0928
	379.348	65.9468
	879.503	68.5623
	735.876	57.5052
	651.481	62.4681
	437.423	122.917
	777.084	102.151
	957.286	97.9115
	921.107	104.077
	511.519	84.3207
	756.801	135.003
	653.907	114.183
	559.622	83.514
	1123.03	85.7413
	928.215	204.804
	1210.32	109.036
	896.812	64.2838
	704.365	66.4684
	402.459	60.555
	745.824	59.113
	999.13	58.4221
	777.391	128.718
	390.269	53.4071
	879.619	95.3274
	710.078	57.7009
	853.527	54.3724
	494.087	121.987
	510.804	113.002
	1094.83	52.5931
	495.625	108.324
	863.335	81.1581
	362.309	62.469
	750.407	46.7766
	626.993	43.7356
	594.142	88.3445
	1342.72	83.0807
	1656.75	175.985
	554.8	86.6686
	405.723	65.8777
	687.402	94.0334
	547.86	75.0951
	329.077	60.7224
	472.465	71.9853
	721.121	56.0754
	1002.83	63.7558
	591.998
	698.147
	422.5
	676.018
	858.19
n	200	195	67	71
Average	649.348	81.4619	647.867	291.878
Min	257.179	33.7551	255.299	160.93
Max	1656.75	204.804	1689.75	547.101
StDev	241.619	27.2551	305.479	87.2122
