# Supplementary material for: Morphology of mitochondria in spatially restricted axons revealed by cryo-electron tomography
Source: PLoS Biol. 2018 Sep 17;16(9):e2006169. doi: 10.1371/journal.pbio.2006169 (PMC6160218; doi:10.1371/journal.pbio.2006169)
Supplement: S4 Movie — Scale bar = 200 nm. (ZIP) [file pbio.2006169.s007.zip]

Archive with 1 entries (1 files):
- pbio.2006169.s007.mov
